# Supplementary material for: Twelve-Month Real-World Outcomes of Tezepelumab in Severe Asthma: Clinical Remission, Biomarker Changes, and Trigger Burden—A SANI Multicenter Cohort
Source: J Pers Med. 2026 Jun 15;16(6):321. doi: 10.3390/jpm16060321 (PMC13301168; doi:10.3390/jpm16060321)
Supplement: Supplementary file 1 [file jpm-16-00321-s001.zip]

Archive with 1 entries (1 files):
- jpm-4344112-supplementary.pdf
